# Supplementary material for: Scale-Up and Long-Term Study of Electrodialysis with Ultrafiltration Membrane for the Separation of a Herring Milt Hydrolysate
Source: Membranes (Basel). 2021 Jul 23;11(8):558. doi: 10.3390/membranes11080558 (PMC8399119; doi:10.3390/membranes11080558)
Supplement: Supplementary file 1 [file membranes-11-00558-s001.zip]

Archive with 1 entries (1 files):
- membranes-1178244-supplementary.pdf
